# Supplementary material for: In Situ Vaccination with a Vpr-Derived Peptide Elicits Systemic Antitumor Immunity by Improving Tumor Immunogenicity
Source: Vaccines (Basel). 2025 Jun 30;13(7):710. doi: 10.3390/vaccines13070710 (PMC12298452; doi:10.3390/vaccines13070710)
Supplement: Supplementary file 1 [file vaccines-13-00710-s001.zip]

Archive with 1 entries (1 files):
- vaccines-3640599-supplementary.pdf
